# Supplementary material for: Entomopathogenic Fungi Effectively Control Phorodon cannabis Aphid Population in Cannabis sativa Plants
Source: Plants (Basel). 2025 Mar 16;14(6):931. doi: 10.3390/plants14060931 (PMC11946862; doi:10.3390/plants14060931)
Supplement: Supplementary file 1 [file plants-14-00931-s001.zip]

Archive with 1 entries (1 files):
- plants-3503334-supplementary.pdf
